# Supplementary material for: EchoPT: A Pretrained Transformer Architecture That Predicts 2D In-Air Sonar Images for Mobile Robotics
Source: Biomimetics (Basel). 2024 Nov 13;9(11):695. doi: 10.3390/biomimetics9110695 (PMC11591995; doi:10.3390/biomimetics9110695)
Supplement: Supplementary file 1 [file biomimetics-09-00695-s001.zip]

Archive with 1 entries (1 files):
- biomimetics-3254110-supplementary.pdf
